# Supplementary material for: Development of a Complex Intervention for Effective Management of Type 2 Diabetes in a Developing Country
Source: J Clin Med. 2022 Feb 22;11(5):1149. doi: 10.3390/jcm11051149 (PMC8911192; doi:10.3390/jcm11051149)
Supplement: Supplementary file 1 [file jcm-11-01149-s001.zip]

Archive with 1 entries (1 files):
- jcm-1589678-supplementary.pdf
